# Supplementary material for: TRANSAID: a hybrid deep learning framework for translation site prediction with integrated biological feature scoring
Source: Front Bioinform. 2026 Jan 19;5:1676149. doi: 10.3389/fbinf.2025.1676149 (PMC12862215; doi:10.3389/fbinf.2025.1676149)
Supplement: Supplementary file 2 [file Table1.xlsx]

## Sheet: SmProt2_matched_NR.human
[*] Step 1: Reading NR transcript IDs from Homo_sapiens.faa...
[*] Found 1535 unique NR transcript IDs.
[*] Step 2: Reading GTF file Homo_sapiens/GCF_000001405.40_GRCh38.p14_genomic.gtf to find coordinates...
[*] Found coordinates for 1534 out of 1535 NR transcripts.
[*] Step 3: Loading SmProt data for species 'human' from SmProt/SmProt2_highConfidenceSet.txt...
[*] Loaded 8654 SmProt entries for 'human' across 24 chromosomes.
[*] Step 4: Checking for overlaps with a minimum of 100 bp...
==================================================
Analysis Report
==================================================
Total NR transcripts with predicted translation: 1535
NR transcripts with coordinates found in GTF: 1534
Number of NR transcripts supported by SmProt ('human') with >= 100 bp overlap: 114
--------------------------------------------------
Supported_NR_Transcript_ID	Supporting_SmProt_IDs
NR_003610.1	SPROHSA145717,SPROHSA1626,SPROHSA1627,SPROHSA252400,SPROHSA321852,SPROHSA332127,SPROHSA340287,SPROHSA388525
NR_023312.3	SPROHSA192772,SPROHSA260965,SPROHSA260966,SPROHSA260967,SPROHSA287060,SPROHSA287061,SPROHSA287062,SPROHSA318655,SPROHSA85459
NR_024058.2	SPROHSA123543,SPROHSA189540,SPROHSA23378,SPROHSA235605,SPROHSA239476,SPROHSA239603,SPROHSA257462,SPROHSA289904,SPROHSA294316,SPROHSA308078,SPROHSA360199,SPROHSA407746,SPROHSA48713,SPROHSA82476
NR_024546.2	SPROHSA151596,SPROHSA18826,SPROHSA210323,SPROHSA240219,SPROHSA258826,SPROHSA320555,SPROHSA326171,SPROHSA356452,SPROHSA357684,SPROHSA371372,SPROHSA73581
NR_026665.2	SPROHSA29551
NR_026717.1	SPROHSA407728
NR_027261.2	SPROHSA395412
NR_027280.2	SPROHSA194122
NR_027621.2	SPROHSA114471,SPROHSA14700,SPROHSA14701,SPROHSA14702,SPROHSA14703,SPROHSA14704,SPROHSA31907,SPROHSA36110,SPROHSA36111,SPROHSA41102
NR_027694.2	SPROHSA106033,SPROHSA191247,SPROHSA243516,SPROHSA74017
NR_027840.2	SPROHSA237162
NR_033149.2	SPROHSA125164,SPROHSA157844,SPROHSA205147,SPROHSA212124,SPROHSA242725,SPROHSA351565
NR_033328.2	SPROHSA178632,SPROHSA222741,SPROHSA229948,SPROHSA341001,SPROHSA40342
NR_033329.2	SPROHSA178632,SPROHSA222741,SPROHSA229948,SPROHSA341001,SPROHSA40342
NR_033384.2	SPROHSA179545,SPROHSA182871,SPROHSA408905
NR_033397.5	SPROHSA10861,SPROHSA203857,SPROHSA203858,SPROHSA255600,SPROHSA295596,SPROHSA295597,SPROHSA320167,SPROHSA320627,SPROHSA329453,SPROHSA337411,SPROHSA337412,SPROHSA342982,SPROHSA349587,SPROHSA37549,SPROHSA409189,SPROHSA48181,SPROHSA52054,SPROHSA52055,SPROHSA55032,SPROHSA59131
NR_033434.2	SPROHSA10467,SPROHSA10468,SPROHSA197508,SPROHSA197509,SPROHSA309400,SPROHSA309401,SPROHSA323809,SPROHSA323810,SPROHSA330620,SPROHSA330621,SPROHSA386888,SPROHSA386889,SPROHSA388385,SPROHSA388386,SPROHSA44353,SPROHSA44354,SPROHSA58392,SPROHSA58393
NR_033441.2	SPROHSA107691,SPROHSA107692,SPROHSA107693,SPROHSA107694,SPROHSA107695,SPROHSA107696,SPROHSA107697,SPROHSA107698,SPROHSA122725,SPROHSA122726,SPROHSA122727,SPROHSA122728,SPROHSA122729,SPROHSA141728,SPROHSA141729,SPROHSA141730,SPROHSA141731,SPROHSA141732,SPROHSA141733,SPROHSA147412,SPROHSA147413,SPROHSA147414,SPROHSA147415,SPROHSA147416,SPROHSA147417,SPROHSA147418,SPROHSA147419,SPROHSA179922,SPROHSA…
NR_033677.2	SPROHSA405428
NR_033792.2	SPROHSA39602,SPROHSA39603,SPROHSA43859
NR_033823.3	SPROHSA398695
NR_036542.2	SPROHSA51241
NR_037162.2	SPROHSA113312,SPROHSA158733,SPROHSA171296,SPROHSA19978,SPROHSA211920,SPROHSA211921,SPROHSA261207
NR_037573.2	SPROHSA188345,SPROHSA188346,SPROHSA188347,SPROHSA29036,SPROHSA29037
NR_037633.1	SPROHSA21668,SPROHSA283780,SPROHSA380574,SPROHSA382705,SPROHSA387832,SPROHSA405027,SPROHSA40514,SPROHSA93509
NR_037667.2	SPROHSA182088,SPROHSA197615,SPROHSA197616,SPROHSA292213,SPROHSA41056,SPROHSA41057
NR_038456.2	SPROHSA126041,SPROHSA136231,SPROHSA174083,SPROHSA23407,SPROHSA316645,SPROHSA341344,SPROHSA377043,SPROHSA39020
NR_045609.2	SPROHSA159998,SPROHSA22806,SPROHSA239309,SPROHSA299740
NR_072994.2	SPROHSA398571
NR_073029.2	SPROHSA208955,SPROHSA377431
NR_073128.1	SPROHSA112251,SPROHSA120010,SPROHSA12192,SPROHSA14178,SPROHSA14179,SPROHSA238058,SPROHSA245677,SPROHSA254052,SPROHSA316217
NR_073129.2	SPROHSA112251,SPROHSA120010,SPROHSA12192,SPROHSA14178,SPROHSA14179,SPROHSA238058,SPROHSA245677,SPROHSA254052,SPROHSA316217
NR_073365.2	SPROHSA101044,SPROHSA159339,SPROHSA318793,SPROHSA322246,SPROHSA73053
NR_073366.2	SPROHSA101044,SPROHSA159339,SPROHSA318793,SPROHSA322246,SPROHSA73053
NR_073367.2	SPROHSA101044,SPROHSA159339,SPROHSA318793,SPROHSA322246,SPROHSA73053
NR_073443.2	SPROHSA107691,SPROHSA107692,SPROHSA107693,SPROHSA107694,SPROHSA107695,SPROHSA107696,SPROHSA107697,SPROHSA107698,SPROHSA122725,SPROHSA122726,SPROHSA122727,SPROHSA122728,SPROHSA122729,SPROHSA141728,SPROHSA141729,SPROHSA141730,SPROHSA141731,SPROHSA141732,SPROHSA141733,SPROHSA147412,SPROHSA147413,SPROHSA147414,SPROHSA147415,SPROHSA147416,SPROHSA147417,SPROHSA147418,SPROHSA147419,SPROHSA179922,SPROHSA…
NR_103509.1	SPROHSA188911,SPROHSA188912,SPROHSA188913,SPROHSA348683,SPROHSA366635,SPROHSA366636,SPROHSA366637,SPROHSA367926,SPROHSA367927,SPROHSA367928
NR_104387.2	SPROHSA103388,SPROHSA130734,SPROHSA187287,SPROHSA282840
NR_104388.2	SPROHSA103388,SPROHSA130734,SPROHSA187287,SPROHSA282840
NR_104389.2	SPROHSA103388,SPROHSA130734,SPROHSA187287,SPROHSA282840
NR_104390.2	SPROHSA103388,SPROHSA130734,SPROHSA187287,SPROHSA282840
NR_104393.2	SPROHSA103388,SPROHSA130734,SPROHSA187287,SPROHSA282840
NR_104448.2	SPROHSA172740,SPROHSA172744,SPROHSA187615,SPROHSA308803,SPROHSA314771,SPROHSA354742,SPROHSA82972
NR_109776.2	SPROHSA144144
NR_109807.2	SPROHSA122548,SPROHSA13745,SPROHSA162627,SPROHSA162628,SPROHSA27923,SPROHSA27924,SPROHSA335269,SPROHSA335270,SPROHSA360343,SPROHSA362295,SPROHSA362296,SPROHSA42128,SPROHSA42129
NR_110170.1	SPROHSA242526,SPROHSA345047
NR_121653.2	SPROHSA130447,SPROHSA6731
NR_125850.1	SPROHSA14827,SPROHSA230072,SPROHSA38251,SPROHSA74615
NR_126093.1	SPROHSA199948,SPROHSA199949,SPROHSA199950,SPROHSA199951,SPROHSA199952,SPROHSA199953,SPROHSA199954,SPROHSA199955,SPROHSA30704,SPROHSA30705,SPROHSA30706,SPROHSA30707,SPROHSA333647,SPROHSA333648,SPROHSA333649,SPROHSA333650,SPROHSA333651,SPROHSA333652,SPROHSA333653,SPROHSA333654,SPROHSA382124,SPROHSA382125,SPROHSA382126,SPROHSA382127,SPROHSA98974,SPROHSA98975,SPROHSA98976
NR_130152.2	SPROHSA100957,SPROHSA106123,SPROHSA242234,SPROHSA244571
NR_131772.2	SPROHSA2095
NR_133925.1	SPROHSA337860
NR_134560.2	SPROHSA182690
NR_134966.2	SPROHSA410309
NR_135131.2	SPROHSA119841,SPROHSA188689,SPROHSA211041,SPROHSA211042,SPROHSA232594,SPROHSA244847,SPROHSA251262,SPROHSA321435
NR_135167.2	SPROHSA142716,SPROHSA198147,SPROHSA242934,SPROHSA310111,SPROHSA321742,SPROHSA34581
NR_136155.2	SPROHSA135855,SPROHSA236946,SPROHSA236947,SPROHSA236948,SPROHSA253932,SPROHSA253933,SPROHSA380882,SPROHSA84206
NR_136156.2	SPROHSA135855,SPROHSA236946,SPROHSA236947,SPROHSA236948,SPROHSA253932,SPROHSA253933,SPROHSA380882,SPROHSA84206
NR_136158.2	SPROHSA135855,SPROHSA236946,SPROHSA236947,SPROHSA236948,SPROHSA253932,SPROHSA253933,SPROHSA380882,SPROHSA84206
NR_136658.2	SPROHSA306580,SPROHSA333745,SPROHSA333746,SPROHSA366460,SPROHSA46503,SPROHSA59679,SPROHSA59680,SPROHSA6505,SPROHSA66902,SPROHSA66903
NR_136695.2	SPROHSA29902,SPROHSA379884,SPROHSA383513
NR_136696.2	SPROHSA29902,SPROHSA379884,SPROHSA383513
NR_136697.2	SPROHSA29902,SPROHSA379884,SPROHSA383513
NR_136698.2	SPROHSA29902,SPROHSA379884,SPROHSA383513
NR_136699.2	SPROHSA29902,SPROHSA379884,SPROHSA383513
NR_138470.2	SPROHSA206379
NR_144392.2	SPROHSA273904,SPROHSA61029
NR_144399.2	SPROHSA13339,SPROHSA13340,SPROHSA196830,SPROHSA196831,SPROHSA233948,SPROHSA233949,SPROHSA233950,SPROHSA330738,SPROHSA330739,SPROHSA342984,SPROHSA342985,SPROHSA342986,SPROHSA38304,SPROHSA38305,SPROHSA38306,SPROHSA412652,SPROHSA63187,SPROHSA63188
NR_144400.2	SPROHSA13339,SPROHSA13340,SPROHSA196830,SPROHSA196831,SPROHSA233948,SPROHSA233949,SPROHSA233950,SPROHSA330738,SPROHSA330739,SPROHSA342984,SPROHSA342985,SPROHSA342986,SPROHSA38304,SPROHSA38305,SPROHSA38306,SPROHSA412652,SPROHSA63187,SPROHSA63188
NR_145419.2	SPROHSA10845,SPROHSA10846,SPROHSA111740,SPROHSA111881,SPROHSA16160,SPROHSA178760,SPROHSA178761,SPROHSA241378,SPROHSA241379,SPROHSA254215,SPROHSA265837,SPROHSA267330,SPROHSA267331,SPROHSA325661,SPROHSA37301,SPROHSA381821,SPROHSA407553,SPROHSA43088,SPROHSA66350,SPROHSA66351
NR_146080.2	SPROHSA109912
NR_146177.1	SPROHSA123651,SPROHSA138366,SPROHSA138367,SPROHSA1523,SPROHSA188502,SPROHSA226909,SPROHSA235849
NR_146539.2	SPROHSA100957,SPROHSA106123,SPROHSA242234,SPROHSA244571
NR_146540.2	SPROHSA100957,SPROHSA106123,SPROHSA242234,SPROHSA244571
NR_148040.2	SPROHSA182451,SPROHSA183577,SPROHSA330130,SPROHSA335308,SPROHSA340959,SPROHSA46728,SPROHSA48612,SPROHSA67206
NR_148049.2	SPROHSA290822
NR_148050.2	SPROHSA290822
NR_148051.2	SPROHSA290822
NR_148204.1	SPROHSA201654,SPROHSA36484
NR_148701.2	SPROHSA410574
NR_149147.2	SPROHSA210406,SPROHSA236609,SPROHSA253683,SPROHSA307486,SPROHSA310535,SPROHSA311516,SPROHSA319408,SPROHSA321573,SPROHSA328508,SPROHSA331016,SPROHSA8596
NR_149148.2	SPROHSA210406,SPROHSA236609,SPROHSA253683,SPROHSA307486,SPROHSA310535,SPROHSA311516,SPROHSA319408,SPROHSA321573,SPROHSA328508,SPROHSA331016,SPROHSA8596
NR_156467.1	SPROHSA213564
NR_156699.2	SPROHSA164334
NR_157068.2	SPROHSA250459,SPROHSA250460,SPROHSA250461,SPROHSA399547,SPROHSA399548,SPROHSA404199
NR_157070.2	SPROHSA250459,SPROHSA250460,SPROHSA250461,SPROHSA399547,SPROHSA399548,SPROHSA404199
NR_160027.1	SPROHSA123800,SPROHSA289106
NR_160538.1	SPROHSA256376
NR_164755.1	SPROHSA100957,SPROHSA106123,SPROHSA242234,SPROHSA244571
NR_164756.1	SPROHSA100957,SPROHSA106123,SPROHSA242234,SPROHSA244571
NR_164845.1	SPROHSA216335,SPROHSA216336,SPROHSA216337,SPROHSA50402,SPROHSA50403,SPROHSA50404,SPROHSA54192,SPROHSA54193,SPROHSA54194
NR_164858.1	SPROHSA110795,SPROHSA159907,SPROHSA171071,SPROHSA190228,SPROHSA224914
NR_165428.1	SPROHSA51241
NR_165429.1	SPROHSA51241
NR_169775.1	SPROHSA107755,SPROHSA107756,SPROHSA197153,SPROHSA197154,SPROHSA229583,SPROHSA230795,SPROHSA230796,SPROHSA6868,SPROHSA6869
NR_169777.1	SPROHSA107755,SPROHSA107756,SPROHSA197153,SPROHSA197154,SPROHSA229583,SPROHSA230795,SPROHSA230796,SPROHSA6868,SPROHSA6869
NR_169778.1	SPROHSA107755,SPROHSA107756,SPROHSA197153,SPROHSA197154,SPROHSA229583,SPROHSA230795,SPROHSA230796,SPROHSA6868,SPROHSA6869
NR_170665.1	SPROHSA113312,SPROHSA158733,SPROHSA171296,SPROHSA19978,SPROHSA211920,SPROHSA211921,SPROHSA261207
NR_170696.1	SPROHSA110795,SPROHSA159907,SPROHSA171071,SPROHSA190228,SPROHSA224914
NR_170698.1	SPROHSA110795,SPROHSA159907,SPROHSA171071,SPROHSA190228,SPROHSA224914
NR_170700.1	SPROHSA110795,SPROHSA159907,SPROHSA171071,SPROHSA190228,SPROHSA224914
NR_175283.1	SPROHSA112251,SPROHSA120010,SPROHSA12192,SPROHSA14178,SPROHSA14179,SPROHSA238058,SPROHSA245677,SPROHSA254052,SPROHSA316217
NR_175285.1	SPROHSA112251,SPROHSA120010,SPROHSA12192,SPROHSA14178,SPROHSA14179,SPROHSA238058,SPROHSA245677,SPROHSA254052,SPROHSA316217
NR_175287.1	SPROHSA112251,SPROHSA120010,SPROHSA12192,SPROHSA14178,SPROHSA14179,SPROHSA238058,SPROHSA245677,SPROHSA254052,SPROHSA316217
NR_175290.1	SPROHSA112251,SPROHSA120010,SPROHSA12192,SPROHSA14178,SPROHSA14179,SPROHSA238058,SPROHSA245677,SPROHSA254052,SPROHSA316217
NR_176253.1	SPROHSA210887,SPROHSA30605,SPROHSA30606
NR_176353.1	SPROHSA100834,SPROHSA100835,SPROHSA100836,SPROHSA100837,SPROHSA119336,SPROHSA180052,SPROHSA180053,SPROHSA237986,SPROHSA250995,SPROHSA31222,SPROHSA382064,SPROHSA398047,SPROHSA403537,SPROHSA403538,SPROHSA403539
NR_187583.1	SPROHSA159500,SPROHSA165074,SPROHSA165075,SPROHSA241731,SPROHSA241732,SPROHSA24636,SPROHSA268191,SPROHSA268192,SPROHSA282171,SPROHSA365535
NR_187584.1	SPROHSA159500,SPROHSA165074,SPROHSA165075,SPROHSA241731,SPROHSA241732,SPROHSA24636,SPROHSA268191,SPROHSA268192,SPROHSA282171,SPROHSA365535
NR_189148.1	SPROHSA11242,SPROHSA379697,SPROHSA389157,SPROHSA90790
NR_189149.1	SPROHSA11242,SPROHSA379697,SPROHSA389157,SPROHSA90790
NR_189157.1	SPROHSA284807,SPROHSA308486,SPROHSA331520
NR_189621.1	SPROHSA139535,SPROHSA170783,SPROHSA226717,SPROHSA235000,SPROHSA235001,SPROHSA242897,SPROHSA320071,SPROHSA320073,SPROHSA339287,SPROHSA351527,SPROHSA385953,SPROHSA399871,SPROHSA5533
NR_189622.1	SPROHSA139535,SPROHSA170783,SPROHSA226717,SPROHSA235000,SPROHSA235001,SPROHSA242897,SPROHSA320071,SPROHSA320073,SPROHSA339287,SPROHSA351527,SPROHSA385953,SPROHSA399871,SPROHSA5533
==================================================

## Sheet: SmProt2_matched_NR.mouse
[*] Step 1: Reading NR transcript IDs from Mus_musculus_GRCm38.faa...
[*] Found 1552 unique NR transcript IDs.
[*] Using chromosome mapping for 'mouse' assembly.
[*] Step 2: Reading GTF file Mus_musculus_GRCm38/GCF_000001635.26_GRCm38.p6_genomic.gtf to find coordinates...
[*] Reconstructing coordinates from exons for transcripts without a 'transcript' entry...
[*] Found coordinates for 1550 out of 1552 NR transcripts.
[*] Step 3: Loading SmProt data for species 'mouse' from SmProt/SmProt2_highConfidenceSet.txt...
[*] Loaded 383 SmProt entries for 'mouse' across 20 chromosomes.
[*] Step 4: Checking for overlaps with a minimum of 100 bp...
==================================================
Analysis Report
==================================================
Total NR transcripts with predicted translation: 1552
NR transcripts with coordinates found in GTF: 1550
Number of NR transcripts supported by SmProt ('mouse') with >= 100 bp overlap: 8
--------------------------------------------------
Supported_NR_Transcript_ID	Supporting_SmProt_IDs
NR_036615.1	SPROMMU223861
NR_102291.1	SPROMMU1130,SPROMMU117769,SPROMMU1771,SPROMMU200107,SPROMMU243585,SPROMMU243586,SPROMMU5516
NR_102292.1	SPROMMU1130,SPROMMU117769,SPROMMU1771,SPROMMU200107,SPROMMU243585,SPROMMU243586,SPROMMU5516
NR_126538.1	SPROMMU114836,SPROMMU114837,SPROMMU129744,SPROMMU129745,SPROMMU139118,SPROMMU139119,SPROMMU148531,SPROMMU148532,SPROMMU148533,SPROMMU149989,SPROMMU166962,SPROMMU174974,SPROMMU182191,SPROMMU196508,SPROMMU211354,SPROMMU211355,SPROMMU4472,SPROMMU4473,SPROMMU49929,SPROMMU5110,SPROMMU5111,SPROMMU70188,SPROMMU70189,SPROMMU71608
NR_126539.1	SPROMMU114836,SPROMMU114837,SPROMMU129744,SPROMMU129745,SPROMMU139118,SPROMMU139119,SPROMMU148531,SPROMMU148532,SPROMMU148533,SPROMMU149989,SPROMMU166962,SPROMMU174974,SPROMMU182191,SPROMMU196508,SPROMMU211354,SPROMMU211355,SPROMMU4472,SPROMMU4473,SPROMMU49929,SPROMMU5110,SPROMMU5111,SPROMMU70188,SPROMMU70189,SPROMMU71608
NR_132443.1	SPROMMU122545,SPROMMU183430,SPROMMU19553,SPROMMU218202,SPROMMU218870,SPROMMU242611
NR_153764.1	SPROMMU136237,SPROMMU179156,SPROMMU83914
NR_160919.1	SPROMMU41373,SPROMMU58344
==================================================
